# Supplementary material for: Pre-treatment with IL-6 potentiates β-cell death induced by pro-inflammatory cytokines
Source: BMC Mol Cell Biol. 2023 Mar 28;24:11. doi: 10.1186/s12860-023-00476-3 (PMC10045109; doi:10.1186/s12860-023-00476-3)
Supplement: Supplementary file 1 — Additional file 1. [file 12860_2023_476_MOESM1_ESM.xlsx]

## Sheet: Figure 1
Data table of Figure 1 A-B												Data table of Figure 1 C-D
			Raw data Caspase-3/α-tubulin												Raw data iNOS/GAPDH
		Ctrl	IL6	Cyto	IL6+Cyto+IL6	IL6+Cyto								Ctrl	IL6	Cyto	IL6+Cyto+IL6	IL6+Cyto
1st experiment		0.190488	0.305483	0.218719	0.330769	0.593078						1st experiment		0	0	12.1827	15.4953	24.6317
2nd experiment		0.0488309	0.0488309	0.0658132	0.035815	0.0545303						2nd experiment		0	0	6.26255	16.3444	11.9236
3rd experiment		0.0124099	0.0213592	0.0235074	0.133023	0.166487						3rd experiment		0	0	0.156382	0.509171	0.429099
4th experiment		0.0410706	0.016626	0.117714	0.256176	0.334515						4th experiment		0	0	0.859876	1.43266	1.27051
5th experiment		0.00367978	0.00367978	0.0113763	0.0269557	0.0336806						Mean		0	0	4.86538	8.44537	9.56372
6th experiment		0.00934073	0.00584005	0.0371928	0.0566265	0.0623044						SEM		0	0	2.79455	4.32297	5.66298
Mean		0.05097	0.0669699	0.0790539	0.139894	0.207432
SEM		0.025012	0.0417058	0.0276561	0.0448673	0.0776498
															Normalized by the highest value
		Normalized by the highest value												Ctrl	IL6	Cyto	IL6+Cyto+IL6	IL6+Cyto
		Ctrl	IL6	Cyto	IL6+Cyto+IL6	IL6+Cyto						1st experiment		0	0	0.494594	0.629078	1
1st experiment		0.321185	0.515081	0.368787	0.557716	1						2nd experiment		0	0	0.383162	1	0.72952
2nd experiment		0.741962	0.741962	1	0.544192	0.828561						3rd experiment		0	0	0.307131	1	0.842739
3rd experiment		0.07454	0.128294	0.141197	0.799001	1						4th experiment		0	0	0.600196	1	0.886817
4th experiment		0.122777	0.0497018	0.351895	0.765814	1						Mean		0	0	0.446271	0.90727	0.864769
5th experiment		0.109255	0.109255	0.337769	0.800331	1						SEM		0	0	0.0641423	0.0927304	0.0559398
6th experiment		0.149921	0.093734	0.596953	0.908868	1
Mean		0.253273	0.273005	0.4661	0.72932	0.971427
SEM		0.0899759	0.10103	0.105678	0.0517657	0.0247451
			Normalized by the control
		Ctrl	IL6	Cyto	IL6+Cyto+IL6	IL6+Cyto
1st experiment		1	1.60369	1.14821	1.73643	3.11347
2nd experiment		1	1	1.34778	0.733449	1.11672
3rd experiment		1	1.72114	1.89425	10.7191	13.4156
4th experiment		1	0.404815	2.86614	6.23745	8.14487
5th experiment		1	1	3.09156	7.32534	9.15289
6th experiment		1	0.625224	3.98179	6.06232	6.67019
Mean		1	1.05914	2.38829	5.46901	6.93563
SEM		0	0.184268	0.391367	1.3068	1.5565

## Sheet: Figure 2
Data table of Figure 2 A-B												Data table of Figure 2 C-D
			Raw data p-eIF2α/α-tubulin												Raw data p-IRE1/α-tubulin
		Ctrl	IL6	Cyto	IL6+Cyto+IL6	IL6+Cyto								Ctrl	IL6	Cyto	IL6+Cyto+IL6	IL6+Cyto
1st experiment		0.327059	0.371272	0.49899	0.421326	0.562695						1st experiment		0.0263848	0.0216169	0.00862063	0.0301628	0.0204901
2nd experiment		0.363505	0.401191	0.582269	0.790684	0.993892						2nd experiment		0.329426	0.471601	0.343342	0.412184	0.172244
3rd experiment		0.42343	0.575276	0.889825	1.23669	1.27832						3rd experiment		0.111978	0.215107	0.339252	0.281957	0.299778
4th experiment		0.681865	2.35	3.86245	1.27229	1.4847						4th experiment		2.37302	2.56964	2.43491	3.93212	4.10562
5th experiment		3.78375	4.96278	15.2708	5.02916	4.30434						Mean		0.710203	0.81949	0.781531	1.16411	1.14953
Mean		1.11592	1.7321	4.22086	1.75003	1.72479						SEM		0.557931	0.590615	0.556677	0.926072	0.987015
SEM		0.669839	0.888271	2.8321	0.834573	0.663164
			Normalized by the highest value												Normalized by the highest value
		Ctrl	IL6	Cyto	IL6+Cyto+IL6	IL6+Cyto								Ctrl	IL6	Cyto	IL6+Cyto+IL6	IL6+Cyto
1st experiment		0.581237	0.65981	0.886786	0.748765	1						1st experiment		0.874747	0.716676	0.285803	1	0.679317
2nd experiment		0.365739	0.403657	0.585848	0.795542	1						2nd experiment		0.698527	1	0.728036	0.874009	0.365232
3rd experiment		0.33124	0.450026	0.696091	0.967434	1						3rd experiment		0.330072	0.634063	1	0.831111	0.883642
4th experiment		0.176537	0.608422	1	0.329401	0.384394						4th experiment		0.577993	0.625882	0.593067	0.95774	1
5th experiment		0.247778	0.324986	1	0.329333	0.281868						Mean		0.620335	0.744155	0.651726	0.915715	0.732048
Mean		0.340506	0.48938	0.833745	0.634095	0.733252						SEM		0.11434	0.0877119	0.148453	0.0384786	0.139078
SEM		0.0686143	0.0629047	0.0832155	0.129624	0.164151
			Normalized by the control												Normalized by the control
		Ctrl	IL6	Cyto	IL6+Cyto+IL6	IL6+Cyto								Ctrl	IL6	Cyto	IL6+Cyto+IL6	IL6+Cyto
1st experiment		1	1.13518	1.52569	1.28823	1.72047						1st experiment		1	0.819295	0.326727	1.14319	0.776586
2nd experiment		1	1.10367	1.60182	2.17517	2.73419						2nd experiment		1	1.43158	1.04224	1.25122	0.52286
3rd experiment		1	1.35861	2.10147	2.92064	3.01896						3rd experiment		1	1.92099	3.02964	2.51797	2.67712
4th experiment		1	3.44642	5.66453	1.8659	2.17741						4th experiment		1	1.08285	1.02608	1.65701	1.73012
5th experiment		1	1.3116	4.03588	1.32915	1.13759						Mean		1	1.31368	1.35617	1.64235	1.42667
Mean		1	1.6711	2.98588	1.91582	2.15772						SEM		0	0.238121	0.582221	0.312126	0.491189
SEM		0	0.446533	0.809557	0.301453	0.33958

## Sheet: Figure 3
Data table of Figure 3 A-B																		Data table of Figure 3 C-D
			Raw data Caspase-3/α-tubulin																		Raw data p-eIF2α/α-tubulin
		Ctrl	IL6	TUDCA	IL6+TUDCA	Cyto	IL6+Cyto	TUDCA+Cyto	IL6+TUDCA+Cyto											Ctrl	IL6	TUDCA	IL6+TUDCA	Cyto	IL6+Cyto	TUDCA+Cyto	IL6+TUDCA+Cyto
1st experiment		5.79814	2.13779	1.31011	3.16762	16.5968	17.8528	20.4602	30.2309									1st experiment		0.990463	0.583043	0.524839	0.740524	2.11483	1.78428	1.77044	1.86416
2nd experiment		260728	194011	204491	206872	270675	280995	412450	530288									2nd experiment		0.249711	0.348495	0.188112	0.320958	1.2973	0.863258	0.844242	1.33213
3rd experiment		0.370487	0.323804	0.438512	0.533988	1.52707	1.62028	1.50057	3.4616									3rd experiment		0.231814	0.28286	0.117966	0.308506	0.931679	0.755851	0.904603	0.813225
4th experiment		0.370134	0.318546	0.432258	0.534102	1.5284	1.63833	1.02219	3.46642									4th experiment		0.0634563	0.0769313	0.0540865	0.0673354	0.223909	0.190702	0.204743	0.127776
5th experiment		0.0268096	0.0251051	0.0228268	0.0231909	0.0282995	0.0434865	0.0374403	0.0648262									5th experiment		0.0582119	0.120273	0.126392	0.152376	0.43976	0.312241	0.289397	0.346
6th experiment		0.0256478	0.0164079	0.0376037	0.02955	0.0828664	0.101858	0.0618934	0.098856									Mean		0.318731	0.28232	0.202279	0.31794	1.0015	0.781266	0.802685	0.896657
Mean		43455.8	32335.6	34082.2	34479.4	45115.8	46836	68745.5	88387.6									SEM		0.17271	0.0903487	0.083389	0.11595	0.335565	0.281261	0.280148	0.318359
SEM		43454.4	32335.1	34081.8	34478.5	45111.8	46831.8	68740.9	88380.1
																					Normalized by the highest value
			Normalized by the highest value																	Ctrl	IL6	TUDCA	IL6+TUDCA	Cyto	IL6+Cyto	TUDCA+Cyto	IL6+TUDCA+Cyto
		Ctrl	IL6	TUDCA	IL6+TUDCA	Cyto	IL6+Cyto	TUDCA+Cyto	IL6+TUDCA+Cyto									1st experiment		0.468341	0.275692	0.248171	0.350157	1	0.843697	0.837153	0.881468
1st experiment		0.191795	0.0707151	0.0433366	0.104781	0.549	0.590546	0.676798	1									2nd experiment		0.187453	0.261607	0.141212	0.240936	0.973852	0.648029	0.633754	1
2nd experiment		0.491672	0.36586	0.385623	0.390113	0.51043	0.529891	0.777785	1									3rd experiment		0.248813	0.303603	0.126617	0.331129	1	0.811278	0.970938	0.87286
3rd experiment		0.107028	0.0935418	0.126679	0.154261	0.441146	0.468073	0.43349	1									4th experiment		0.283402	0.343583	0.241555	0.300726	1	0.851692	0.914404	0.57066
4th experiment		0.106777	0.0918949	0.124699	0.154079	0.440918	0.472629	0.294884	1									5th experiment		0.132372	0.273497	0.28741	0.346498	1	0.710027	0.65808	0.786793
5th experiment		0.413561	0.387267	0.352124	0.357739	0.436544	0.670817	0.577549	1									Mean		0.264076	0.291596	0.208993	0.313889	0.99477	0.772945	0.802866	0.822356
6th experiment		0.2518	0.161087	0.369179	0.29011	0.81355	1	0.607645	0.970531									SEM		0.0522604	0.0134267	0.0289573	0.0184519	0.00477399	0.0366509	0.0617206	0.0652616
Mean		0.260439	0.195061	0.233607	0.241847	0.531931	0.621993	0.561358	0.995088
SEM		0.065536	0.058788	0.0619226	0.0489574	0.0593541	0.0818017	0.0706942	0.00491156
																					Normalized by the control
																				Ctrl	IL6	TUDCA	IL6+TUDCA	Cyto	IL6+Cyto	TUDCA+Cyto	IL6+TUDCA+Cyto
			Normalized by the control															1st experiment		1	0.588657	0.529893	0.747655	2.1352	1.80146	1.78749	1.88211
		Ctrl	IL6	TUDCA	IL6+TUDCA	Cyto	IL6+Cyto	TUDCA+Cyto	IL6+TUDCA+Cyto									2nd experiment		1	1.39559	0.75332	1.28532	5.19518	3.45702	3.38087	5.33467
1st experiment		1	0.368702	0.225953	0.546317	2.86244	3.07905	3.52876	5.21391									3rd experiment		1	1.22021	0.508883	1.33084	4.01909	3.2606	3.90228	3.5081
2nd experiment		1	0.744113	0.784308	0.79344	1.03815	1.07773	1.58192	2.03387									4th experiment		1	1.21235	0.852342	1.06113	3.52856	3.00524	3.22653	2.01361
3rd experiment		1	0.873996	1.18361	1.44132	4.12179	4.37338	4.05026	9.34338									5th experiment		1	2.06612	2.17123	2.61761	7.55447	5.36388	4.97145	5.94381
4th experiment		1	0.860624	1.16784	1.443	4.12933	4.42632	2.76168	9.36531									Mean		1	1.29659	0.963134	1.40851	4.4865	3.37764	3.45372	3.73646
5th experiment		1	0.936421	0.851443	0.865021	1.05557	1.62205	1.39653	2.41802									SEM		0	0.215646	0.282093	0.291586	0.83115	0.523934	0.471609	0.760637
6th experiment		1	0.63974	1.46616	1.15214	3.23094	3.9714	2.4132	3.85437
Mean		1	0.737266	0.946552	1.04021	2.7397	3.09166	2.62206	5.37148
SEM		0	0.0854347	0.176048	0.149574	0.572398	0.589177	0.428517	1.34059

## Sheet: Figure 4
			Raw data CHOP/18s											Raw data BIP/18s
		Ctrl	IL6	TUDCA	IL6+TUDCA	Cyto	IL6+Cyto	TUDCA+Cyto	IL6+TUDCA+Cyto				Ctrl	IL6	TUDCA	IL6+TUDCA	Cyto	IL6+Cyto	TUDCA+Cyto	IL6+TUDCA+Cyto
1st experiment		0.001122	0.000493	0.000338	0.000122	0.00142	0.00806	0.001284	5e-06		1st experiment		0.015625	0.013462	0.005759	0.002568	0.012958	0.005921	0.00367	0.003683
2nd experiment		9.1e-05	0.0001	5.5e-05	6e-05	7.8e-05	0.000445	0.00014	0.000637		2nd experiment		0.001463	0.000768	0.00063	0.004044	0.000581	0.005866	0.001271	0.000844
3rd experiment		8.9e-05	9.7e-05	0.000198	2.2e-05	0.002045	0.003844	0.002132	0.003362		3rd experiment		0.044296	0.020381	0.015843	0.010697	0.008471	0.011896	0.011177	0.010453
Mean		0.000434	0.00023	0.000197	6.8e-05	0.001181	0.00411633	0.00118533	0.00133467		Mean		0.0204613	0.011537	0.00741067	0.00576967	0.00733667	0.00789433	0.00537267	0.00499333
SEM		0.000344	0.000131503	8.16966e-05	2.91433e-05	0.000580262	0.00220247	0.000577153	0.00102995		SEM		0.0125991	0.00574301	0.00446859	0.00250024	0.00361767	0.0020009	0.00298365	0.0028502
			Normalized by the highest value											Normalized by the highest value
		Ctrl	IL6	TUDCA	IL6+TUDCA	Cyto	IL6+Cyto	TUDCA+Cyto	IL6+TUDCA+Cyto				Ctrl	IL6	TUDCA	IL6+TUDCA	Cyto	IL6+Cyto	TUDCA+Cyto	IL6+TUDCA+Cyto
1st experiment		0.790141	0.347183	0.238028	0.0859155	1	5.67606	0.904225	0.00352113		1st experiment		1	0.861568	0.368576	0.164352	0.829312	0.378944	0.23488	0.235712
2nd experiment		0.142857	0.156986	0.0863422	0.0941915	0.122449	0.698587	0.21978	1		2nd experiment		0.249403	0.130924	0.107399	0.689397	0.0990453	1	0.216672	0.14388
3rd experiment		0.023153	0.0252341	0.0515088	0.0057232	0.531998	1	0.554631	0.87461		3rd experiment		1	0.460109	0.357662	0.241489	0.191236	0.268557	0.252325	0.235981
Mean		0.318717	0.176468	0.125293	0.0619434	0.551482	2.45821	0.559545	0.626044		Mean		0.749801	0.4842	0.277879	0.365079	0.373198	0.549167	0.234626	0.205191
SEM		0.238231	0.0934477	0.0572574	0.0282114	0.253514	1.61127	0.197598	0.313359		SEM		0.250199	0.211262	0.0852984	0.16368	0.229605	0.227658	0.0102929	0.0306555
			Normalized by the control											Normalized by the control
		Ctrl	IL6	TUDCA	IL6+TUDCA	Cyto	IL6+Cyto	TUDCA+Cyto	IL6+TUDCA+Cyto				Ctrl	IL6	TUDCA	IL6+TUDCA	Cyto	IL6+Cyto	TUDCA+Cyto	IL6+TUDCA+Cyto
1st experiment		1	0.439394	0.301248	0.108734	1.2656	7.1836	1.14439	0.00445633		1st experiment		1	0.861568	0.368576	0.164352	0.829312	0.378944	0.23488	0.235712
2nd experiment		1	1.0989	0.604396	0.659341	0.857143	4.89011	1.53846	7		2nd experiment		1	0.524949	0.430622	2.76418	0.397129	4.00957	0.868763	0.576897
3rd experiment		1	1.08989	2.22472	0.247191	22.9775	43.191	23.9551	37.7753		3rd experiment		1	0.460109	0.357662	0.241489	0.191236	0.268557	0.252325	0.235981
Mean		1	0.876061	1.04345	0.338422	8.36676	18.4216	8.8793	14.9266		Mean		1	0.615542	0.38562	1.05667	0.472559	1.55236	0.451989	0.34953
SEM		0	0.218349	0.59708	0.165362	7.30634	12.4024	7.53874	11.6015		SEM		0	0.124429	0.0227205	0.854045	0.188018	1.22902	0.208448	0.113684
			Raw data BAX/18s											Raw data BCL-2/18s
		Ctrl	IL6	TUDCA	IL6+TUDCA	Cyto	IL6+Cyto	TUDCA+Cyto	IL6+TUDCA+Cyto				Ctrl	IL6	TUDCA	IL6+TUDCA	Cyto	IL6+Cyto	TUDCA+Cyto	IL6+TUDCA+Cyto
1st experiment		0.005226	0.007115	0.001011	0.000487	0.001069	0.000518	0.00048	0.000511		1st experiment		3.8e-05	0.000338	8.6e-05	1.5e-05	2.8e-05	2.3e-05	1.8e-05	1.7e-05
2nd experiment		0.000488	0.00054	0.000148	0.000237	0.000273	0.00037	0.000149	0.000674		2nd experiment		5.2e-05	2.2e-05	1.1e-05	4.6e-05	2.6e-05	4.5e-05	9e-06	1.4e-05
3rd experiment		0.000318	0.000691	0.000238	0.000308	0.000684	0.000628	0.001334	0.000655		3rd experiment		9.7e-05	0.000163	0.000102	5.4e-05	9.4e-05	0.000113	0.000211	6.3e-05
Mean		0.00201067	0.002782	0.000465667	0.000344	0.000675333	0.000505333	0.000654333	0.000613333		Mean		6.23333e-05	0.000174333	6.63333e-05	3.83333e-05	4.93333e-05	6.03333e-05	7.93333e-05	3.13333e-05
SEM		0.00160842	0.00216694	0.000273902	7.43797e-05	0.000229826	7.4747e-05	0.000353011	5.14598e-05		SEM		1.77983e-05	9.13972e-05	2.80496e-05	1.1893e-05	2.23408e-05	2.70883e-05	6.58846e-05	1.5857e-05
			Normalized by the highest value											Normalized by the highest value
		Ctrl	IL6	TUDCA	IL6+TUDCA	Cyto	IL6+Cyto	TUDCA+Cyto	IL6+TUDCA+Cyto				Ctrl	IL6	TUDCA	IL6+TUDCA	Cyto	IL6+Cyto	TUDCA+Cyto	IL6+TUDCA+Cyto
1st experiment		5.16914	7.03759	1	0.481701	1.05737	0.512364	0.474777	0.50544		1st experiment		0.112426	1	0.254438	0.0443787	0.0828402	0.0680473	0.0532544	0.0502959
2nd experiment		0.724036	0.801187	0.219585	0.351632	0.405045	0.548961	0.221068	1		2nd experiment		1	0.423077	0.211538	0.884615	0.5	0.865385	0.173077	0.269231
3rd experiment		0.238381	0.517991	0.178411	0.230885	0.512744	0.470765	1	0.491004		3rd experiment		0.459716	0.772512	0.483412	0.255924	0.445498	0.535545	1	0.298578
Mean		2.04385	2.78559	0.465998	0.354739	0.658386	0.510697	0.565282	0.665482		Mean		0.524047	0.731863	0.316463	0.394973	0.342779	0.489659	0.408777	0.206035
SEM		1.56892	2.12757	0.267265	0.0724212	0.2019	0.0225889	0.229366	0.167311		SEM		0.258232	0.167779	0.0843883	0.252323	0.130918	0.231312	0.297628	0.078329
			Normalized by the control											Normalized by the control
		Ctrl	IL6	TUDCA	IL6+TUDCA	Cyto	IL6+Cyto	TUDCA+Cyto	IL6+TUDCA+Cyto				Ctrl	IL6	TUDCA	IL6+TUDCA	Cyto	IL6+Cyto	TUDCA+Cyto	IL6+TUDCA+Cyto
1st experiment		1	1.36146	0.193456	0.0931879	0.204554	0.0991198	0.0918485	0.0977803		1st experiment		1	8.89474	2.26316	0.394737	0.736842	0.605263	0.473684	0.447368
2nd experiment		1	1.10656	0.303279	0.485656	0.559426	0.758197	0.305328	1.38115		2nd experiment		1	0.423077	0.211538	0.884615	0.5	0.865385	0.173077	0.269231
3rd experiment		1	2.17296	0.748428	0.968553	2.15094	1.97484	4.19497	2.05975		3rd experiment		1	1.68041	1.05155	0.556701	0.969072	1.16495	2.17526	0.649485
Mean		1	1.54699	0.415054	0.515799	0.971641	0.944053	1.53071	1.17956		Mean		1	3.66608	1.17541	0.612018	0.735305	0.878532	0.940673	0.455361
SEM		0	0.321516	0.169675	0.253145	0.598484	0.549391	1.33355	0.57527		SEM		0	2.63941	0.595481	0.144095	0.135412	0.161701	0.623362	0.109843
			Raw data BAX/BCL-2
		Ctrl	IL6	TUDCA	IL6+TUDCA	Cyto	IL6+Cyto	TUDCA+Cyto	IL6+TUDCA+Cyto
1st experiment		139.102	21.0391	11.7533	33.2435	37.5307	22.706	26.6304	29.2426
2nd experiment		9.44794	25.1067	12.9511	5.09824	10.4107	8.31087	15.7797	48.5029
3rd experiment		3.27539	4.24275	2.32678	5.7292	7.29378	5.55325	6.32033	10.3269
Mean		50.6085	16.7962	9.0104	14.6903	18.4117	12.19	16.2435	29.3575
SEM		44.2827	6.3856	3.35965	9.27838	9.60174	5.31789	5.86758	11.0206
			Normalized by the highest value
		Ctrl	IL6	TUDCA	IL6+TUDCA	Cyto	IL6+Cyto	TUDCA+Cyto	IL6+TUDCA+Cyto
1st experiment		1	0.151249	0.0844944	0.238986	0.269807	0.163232	0.191445	0.210224
2nd experiment		0.194791	0.517632	0.267016	0.105112	0.214641	0.171348	0.325335	1
3rd experiment		0.317171	0.410845	0.225313	0.554785	0.70629	0.537747	0.612027	1
Mean		0.503987	0.359909	0.192274	0.299628	0.396913	0.290776	0.376269	0.736741
SEM		0.25051	0.108789	0.0552184	0.133303	0.155506	0.123508	0.124054	0.263259
			Normalized by the control
		Ctrl	IL6	TUDCA	IL6+TUDCA	Cyto	IL6+Cyto	TUDCA+Cyto	IL6+TUDCA+Cyto
1st experiment		1	0.151249	0.0844944	0.238986	0.269807	0.163232	0.191445	0.210224
2nd experiment		1	2.65737	1.37078	0.539614	1.10191	0.879649	1.67018	5.1337
3rd experiment		1	1.29534	0.710382	1.74917	2.22684	1.69545	1.92964	3.15287
Mean		1	1.36799	0.721886	0.842589	1.19952	0.912777	1.26375	2.83227
SEM		0	0.724366	0.371364	0.461521	0.567052	0.442623	0.541361	1.4303
